# Supplementary material for: A Dual-Payload Bispecific ADC Improved Potency and Efficacy over Single-Payload Bispecific ADCs
Source: Pharmaceutics. 2025 Jul 25;17(8):967. doi: 10.3390/pharmaceutics17080967 (PMC12389611; doi:10.3390/pharmaceutics17080967)
Supplement: Supplementary file 1 [file pharmaceutics-17-00967-s001.zip]

Archive with 2 entries (2 files):
- pharmaceutics-3703737 supplementary figure legends.pdf
- pharmaceutics-3703737 supplementary figures.pdf
